# Supplementary material for: Moderate Elevation of Homocysteine Induces Endothelial Dysfunction through Adaptive UPR Activation and Metabolic Rewiring
Source: Cells. 2024 Jan 24;13(3):214. doi: 10.3390/cells13030214 (PMC10854856; doi:10.3390/cells13030214)
Supplement: Supplementary file 1 [file cells-13-00214-s001.zip]

Archive with 1 entries (1 files):
- cells-2731405-supplementary .pdf
